# Supplementary material for: Chickpea Proteins as Sustainable Ingredients: Techno-Functional Characterization
Source: Foods. 2026 Mar 23;15(6):1112. doi: 10.3390/foods15061112 (PMC13025650; doi:10.3390/foods15061112)
Supplement: Supplementary file 1 [file foods-15-01112-s001.zip]

Archive with 1 entries (1 files):
- foods-4127556-supplementary.pdf
